# Supplementary material for: Four new species of Lesticus (Carabidae, Pterostichinae) from China and supplementary comments on the genus
Source: Zookeys. 2018 Aug 27;(782):129–62. doi: 10.3897/zookeys.782.27187 (PMC6160756; doi:10.3897/zookeys.782.27187)
Supplement: XML Treatment for Lesticus solidus [file zookeys.782.27187-treatment5.xml]

<!DOCTYPE tp:taxon-treatment
  PUBLIC "-//TaxonX//DTD Taxonomic Treatment Publishing DTD v0 20100105//EN" "tax-treatment-NSO.dtd">
<tp:taxon-treatment xmlns:tp="http://www.plazi.org/taxpub"><tp:treatment-meta><kwd-group><label>Taxon classification</label><kwd><named-content xmlns:xlink="http://www.w3.org/1999/xlink" content-type="kingdom">Animalia</named-content></kwd><kwd><named-content xmlns:xlink="http://www.w3.org/1999/xlink" content-type="order">Coleoptera</named-content></kwd><kwd><named-content xmlns:xlink="http://www.w3.org/1999/xlink" content-type="family">Carabidae</named-content></kwd></kwd-group><mixed-citation publication-type="journal"><person-group><name><surname>Zhu</surname><given-names>Pingzhou</given-names></name><name><surname>Shi</surname><given-names>Hongliang</given-names></name><name><surname>Liang</surname><given-names>Hongbin</given-names></name></person-group><article-title>Four new species of <italic><tp:taxon-name><tp:taxon-name-part taxon-name-part-type="genus" reg="Lesticus">Lesticus</tp:taxon-name-part></tp:taxon-name></italic> (<tp:taxon-name><tp:taxon-name-part taxon-name-part-type="family">Carabidae</tp:taxon-name-part></tp:taxon-name>, <tp:taxon-name><tp:taxon-name-part taxon-name-part-type="subfamily">Pterostichinae</tp:taxon-name-part></tp:taxon-name>) from China and supplementary comments on the genus</article-title><source>Zookeys</source><day>27</day><month>8</month><year>2018</year><volume>2018</volume><issue>782</issue><fpage>129</fpage><lpage>162</lpage><pub-id pub-id-type="doi">10.3897/zookeys.782.27187</pub-id></mixed-citation></tp:treatment-meta><tp:nomenclature><tp:taxon-name>
              <tp:taxon-name-part taxon-name-part-type="genus" reg="Lesticus">Lesticus</tp:taxon-name-part>
              <tp:taxon-name-part taxon-name-part-type="species" reg="solidus">solidus</tp:taxon-name-part>
            </tp:taxon-name><tp:taxon-authority>Roux &amp; Shi, 2011</tp:taxon-authority><xref ref-type="fig" rid="F9">Figs 18–23</xref><tp:nomenclature-citation-list><tp:nomenclature-citation><tp:taxon-name>
                  <tp:taxon-name-part taxon-name-part-type="genus" reg="Lesticus">Lesticus</tp:taxon-name-part>
                  <tp:taxon-name-part taxon-name-part-type="species" reg="solidus">solidus</tp:taxon-name-part>
                </tp:taxon-name><comment>Roux &amp; Shi, 2011: 94 (type locality: Maoershan, Guangxi, holotype in <abbrev xmlns:xlink="http://www.w3.org/1999/xlink" content-type="institution" xlink:title="Institute of Zoology, Chinese Academy of Science, Beijing, China" id="ABBRID0EKNBG" xlink:type="simple">IZAS</abbrev>).</comment></tp:nomenclature-citation></tp:nomenclature-citation-list></tp:nomenclature><tp:treatment-sec sec-type="material" id="SECID0E3NBG"><title>Material examined.</title><p><bold>Holotype of <italic><tp:taxon-name><tp:taxon-name-part taxon-name-part-type="genus" reg="Lesticus">L.</tp:taxon-name-part><tp:taxon-name-part taxon-name-part-type="species" reg="solidus">solidus</tp:taxon-name-part></tp:taxon-name></italic></bold>: female (<abbrev xmlns:xlink="http://www.w3.org/1999/xlink" content-type="institution" xlink:title="Institute of Zoology, Chinese Academy of Science, Beijing, China" id="ABBRID0EPOBG" xlink:type="simple">IZAS</abbrev>), body length = 29.1 mm, pin mounted, “Gaozhai, Maoershan Mt., / Xing’an, Guangxi, CHINA / 900m, by light trap, / 3.VIII.2005”, “IOZ(E) 1891818”, “HOLOTYPE♀ / <italic><tp:taxon-name><tp:taxon-name-part taxon-name-part-type="genus" reg="Lesticus">Lesticus</tp:taxon-name-part><tp:taxon-name-part taxon-name-part-type="species" reg="solidus">solidus</tp:taxon-name-part></tp:taxon-name></italic> / Roux &amp; Shi 2011 / Des. Roux &amp;Shi, 2011” [red label]; one male (<abbrev xmlns:xlink="http://www.w3.org/1999/xlink" content-type="institution" xlink:title="Institute of Zoology, Chinese Academy of Science, Beijing, China" id="ABBRID0E6OBG" xlink:type="simple">IZAS</abbrev>), “Guangxi, Xing’an, Yong’an, 2009.VII.13 5-2”, “IOZ(E) 1976781”; one female (<abbrev xmlns:xlink="http://www.w3.org/1999/xlink" content-type="institution" xlink:title="Institute of Zoology, Chinese Academy of Science, Beijing, China" id="ABBRID0EEPBG" xlink:type="simple">IZAS</abbrev>), “China: Guangxi Prov, Chongzuo, Daxin county, Shuolong town, Heishuihe; <named-content xmlns:xlink="http://www.w3.org/1999/xlink" content-type="dwc:verbatimCoordinates" xlink:type="simple"><named-content content-type="geo-json" specific-use="{&#34;type&#34;:&#34;Point&#34;,&#34;coordinates&#34;:[106.863900,22.819400]}" id="NCID0EMPBG" xlink:type="simple">22.8194N, 106.8639E</named-content></named-content>, 345m”, “2016.IV.27N, on dead log; Shi H. L., Liu Y. &amp; Liu Y. Z. lgt., Institute of Zoology., CAS.”, one female (<abbrev xmlns:xlink="http://www.w3.org/1999/xlink" content-type="institution" xlink:title="Institute of Zoology, Chinese Academy of Science, Beijing, China" id="ABBRID0ERPBG" xlink:type="simple">IZAS</abbrev>), “Guangxi Maoershan”, “IOZ(E) 1976782”.</p><fig id="F9" position="float" orientation="portrait"><label>Figures 18–23.</label><caption><p><italic><tp:taxon-name><tp:taxon-name-part taxon-name-part-type="genus" reg="Lesticus">Lesticus</tp:taxon-name-part><tp:taxon-name-part taxon-name-part-type="species" reg="solidus">solidus</tp:taxon-name-part></tp:taxon-name></italic> Roux &amp; Shi. <bold>18</bold> holotype of <italic><tp:taxon-name><tp:taxon-name-part taxon-name-part-type="genus" reg="Lesticus">L.</tp:taxon-name-part><tp:taxon-name-part taxon-name-part-type="species" reg="dubius">dubius</tp:taxon-name-part></tp:taxon-name></italic> (male, Guangxi, <named-content xmlns:xlink="http://www.w3.org/1999/xlink" content-type="dwc:institutional_code" xlink:type="simple">MNHN</named-content>) <bold>19</bold> holotype of <italic><tp:taxon-name><tp:taxon-name-part taxon-name-part-type="genus" reg="Lesticus">L.</tp:taxon-name-part><tp:taxon-name-part taxon-name-part-type="species" reg="solidus">solidus</tp:taxon-name-part></tp:taxon-name></italic> (female, Guangxi, <abbrev xmlns:xlink="http://www.w3.org/1999/xlink" content-type="institution" xlink:title="Institute of Zoology, Chinese Academy of Science, Beijing, China" id="ABBRID0EIRBG" xlink:type="simple">IZAS</abbrev>), scale bar: 10.0 mm <bold>20</bold> habitus of a male from Guangxi, scale bar: 10.0 mm <bold>21</bold> median lobe of aedeagus, dorsal view, scale bar: 2.0 mm <bold>22</bold> endophallus <bold>A</bold> left lateral view <bold>B</bold> dorsal view <bold>C</bold> right lateral view <bold>23</bold> metaepisternum.</p></caption><graphic xmlns:xlink="http://www.w3.org/1999/xlink" xlink:href="zookeys-782-129-g009.jpg" position="float" orientation="portrait" xlink:type="simple" id="oo_225072.jpg"/></fig></tp:treatment-sec><tp:treatment-sec sec-type="Notes on synonym" id="SECID0EASBG"><title>Notes on synonym.</title><p><italic><tp:taxon-name><tp:taxon-name-part taxon-name-part-type="genus" reg="Lesticus">Lesticus</tp:taxon-name-part><tp:taxon-name-part taxon-name-part-type="species" reg="solidus">solidus</tp:taxon-name-part></tp:taxon-name></italic> Roux &amp; Shi was described based on a single female from Maoershan (Guangxi, China). Two years later, <italic><tp:taxon-name><tp:taxon-name-part taxon-name-part-type="genus" reg="Lesticus">L.</tp:taxon-name-part><tp:taxon-name-part taxon-name-part-type="species" reg="dubius">dubius</tp:taxon-name-part></tp:taxon-name></italic> Dubault, Lassalle &amp; Roux was described from exactly the same locality based on four specimens including both sexes. In the present study, we compared the female holotype of <italic><tp:taxon-name><tp:taxon-name-part taxon-name-part-type="genus" reg="Lesticus">L.</tp:taxon-name-part><tp:taxon-name-part taxon-name-part-type="species" reg="solidus">solidus</tp:taxon-name-part></tp:taxon-name></italic> (Fig. <xref ref-type="fig" rid="F9">19</xref>) and a male (Fig. <xref ref-type="fig" rid="F9">20</xref>) and found that they are perfectly in accordance with the type locality and male genitalia illustrations (<xref ref-type="bibr" rid="B9">Dubault et al. 2013</xref>) of <italic><tp:taxon-name><tp:taxon-name-part taxon-name-part-type="genus" reg="Lesticus">L.</tp:taxon-name-part><tp:taxon-name-part taxon-name-part-type="species" reg="dubius">dubius</tp:taxon-name-part></tp:taxon-name></italic>. They are different only in: <italic><tp:taxon-name><tp:taxon-name-part taxon-name-part-type="genus" reg="Lesticus">L.</tp:taxon-name-part><tp:taxon-name-part taxon-name-part-type="species" reg="solidus">solidus</tp:taxon-name-part></tp:taxon-name></italic> with very faint violet lustre on elytra, and elytra more widened to apex. These differences also correspond with the original description of <italic><tp:taxon-name><tp:taxon-name-part taxon-name-part-type="genus" reg="Lesticus">L.</tp:taxon-name-part><tp:taxon-name-part taxon-name-part-type="species" reg="dubius">dubius</tp:taxon-name-part></tp:taxon-name></italic>. Among all our examined materials, the females generally exhibited elytra more widened to apex. Thus we considered it as a sexual dimorphic character. About the very faint violet lustre of <italic><tp:taxon-name><tp:taxon-name-part taxon-name-part-type="genus" reg="Lesticus">L.</tp:taxon-name-part><tp:taxon-name-part taxon-name-part-type="species" reg="solidus">solidus</tp:taxon-name-part></tp:taxon-name></italic>, it is more likely an individual variation rather than a specific character. This case is similar to head and pronotum color variations of <italic><tp:taxon-name><tp:taxon-name-part taxon-name-part-type="genus" reg="Lesticus">L.</tp:taxon-name-part><tp:taxon-name-part taxon-name-part-type="species" reg="dubius">dubius</tp:taxon-name-part></tp:taxon-name></italic> which were noted by <xref ref-type="bibr" rid="B9">Dubault et al. (2013)</xref>. So, we herein synonymize <italic><tp:taxon-name><tp:taxon-name-part taxon-name-part-type="genus" reg="Lesticus">L.</tp:taxon-name-part><tp:taxon-name-part taxon-name-part-type="species" reg="dubius">dubius</tp:taxon-name-part></tp:taxon-name></italic> with <italic><tp:taxon-name><tp:taxon-name-part taxon-name-part-type="genus" reg="Lesticus">L.</tp:taxon-name-part><tp:taxon-name-part taxon-name-part-type="species" reg="solidus">solidus</tp:taxon-name-part></tp:taxon-name></italic>.</p></tp:treatment-sec><tp:treatment-sec sec-type="description" id="SECID0EHWBG"><title>Supplementary descriptions on endophallus</title><p>(Fig. <xref ref-type="fig" rid="F9">22</xref>): Endophallus straight, extending to apex, the angle formed by the axes of aedeagus and endophallus about 5°; major portion of endophallus located beyond apical lamella; gonopore (<bold><abbrev xmlns:xlink="http://www.w3.org/1999/xlink" xlink:title="gonopore" id="ABBRID0ESWBG" xlink:type="simple">gp</abbrev></bold>) located at a level well beyond apical lamella, pointing to aedeagal apex; gonopore lobe (<bold><abbrev xmlns:xlink="http://www.w3.org/1999/xlink" xlink:title="gonopore lobe" id="ABBRID0EXWBG" xlink:type="simple">gpl</abbrev></bold>) long, a little spiral. Basal tubercle (<bold><abbrev xmlns:xlink="http://www.w3.org/1999/xlink" xlink:title="basal tubercle" id="ABBRID0E3WBG" xlink:type="simple">bt</abbrev></bold>) and basal band (<bold><abbrev xmlns:xlink="http://www.w3.org/1999/xlink" xlink:title="basal band" id="ABBRID0EBXBG" xlink:type="simple">bb</abbrev></bold>) typical of the genus. Six distinct lobes recognized: dorsal lobe (<bold><abbrev xmlns:xlink="http://www.w3.org/1999/xlink" xlink:title="dorsal lobe" id="ABBRID0EGXBG" xlink:type="simple">dl</abbrev></bold>) very large and rounded, on dorsal surface and sharply pointed out; right basal lobe (<bold><abbrev xmlns:xlink="http://www.w3.org/1999/xlink" xlink:title="right basal lobe" id="ABBRID0ELXBG" xlink:type="simple">rb</abbrev></bold>) divided into two separate lobes; right basal lobe I (<bold><abbrev xmlns:xlink="http://www.w3.org/1999/xlink" xlink:title="right basal lobe I" id="ABBRID0EQXBG" xlink:type="simple">rb-1</abbrev></bold>) large and a little compressed, close to apical lamella, surface without scales; right basal lobe II (<bold><abbrev xmlns:xlink="http://www.w3.org/1999/xlink" xlink:title="right basal lobe II" id="ABBRID0EVXBG" xlink:type="simple">rb-2</abbrev></bold>) a little larger than <bold><abbrev xmlns:xlink="http://www.w3.org/1999/xlink" xlink:title="right basal lobe I" id="ABBRID0E1XBG" xlink:type="simple">rb-1</abbrev></bold>, rounded, at apical side of <bold><abbrev xmlns:xlink="http://www.w3.org/1999/xlink" xlink:title="right basal lobe I" id="ABBRID0E6XBG" xlink:type="simple">rb-1</abbrev></bold>, decorated with sparse, fine scales; right apical lobe (<bold><abbrev xmlns:xlink="http://www.w3.org/1999/xlink" xlink:title="right apical lobe" id="ABBRID0EEYBG" xlink:type="simple">ra</abbrev></bold>) a little smaller than <bold><abbrev xmlns:xlink="http://www.w3.org/1999/xlink" xlink:title="right basal lobe I" id="ABBRID0EJYBG" xlink:type="simple">rb-1</abbrev></bold>, rounded, between <bold><abbrev xmlns:xlink="http://www.w3.org/1999/xlink" xlink:title="right basal lobe II" id="ABBRID0EOYBG" xlink:type="simple">rb-2</abbrev></bold> and <bold><abbrev xmlns:xlink="http://www.w3.org/1999/xlink" xlink:title="gonopore" id="ABBRID0ETYBG" xlink:type="simple">gp</abbrev></bold>; left basal lobe (<bold><abbrev xmlns:xlink="http://www.w3.org/1999/xlink" xlink:title="left basal lobe" id="ABBRID0EYYBG" xlink:type="simple">lb</abbrev></bold>) large and compressed, close to apex of <bold><abbrev xmlns:xlink="http://www.w3.org/1999/xlink" xlink:title="basal band" id="ABBRID0E4YBG" xlink:type="simple">bb</abbrev></bold>; left apical lobe (<bold><abbrev xmlns:xlink="http://www.w3.org/1999/xlink" xlink:title="left apical lobe" id="ABBRID0ECZBG" xlink:type="simple">la</abbrev></bold>) small and compressed, pointing out sharply, at left side of <bold><abbrev xmlns:xlink="http://www.w3.org/1999/xlink" xlink:title="gonopore" id="ABBRID0EHZBG" xlink:type="simple">gp</abbrev></bold>.</p></tp:treatment-sec><ref-list><ref id="B9"><mixed-citation xmlns:xlink="http://www.w3.org/1999/xlink" xlink:type="simple"><person-group><name name-style="western"><surname>Dubault</surname><given-names>G</given-names></name><name name-style="western"><surname>Lassalle</surname><given-names>B</given-names></name><name name-style="western"><surname>Roux</surname><given-names>P</given-names></name></person-group> (<year>2013</year>) Descriptions de six nouvelles espèces de <italic><tp:taxon-name><tp:taxon-name-part taxon-name-part-type="genus">Lesticus</tp:taxon-name-part></tp:taxon-name></italic> Dejean (<tp:taxon-name><tp:taxon-name-part taxon-name-part-type="order">Coleoptera</tp:taxon-name-part></tp:taxon-name>, <tp:taxon-name><tp:taxon-name-part taxon-name-part-type="family">Pterostichidae</tp:taxon-name-part></tp:taxon-name>, Trigonotomi). Bulletin Mensuel de la Société Linnéenne de Lyon 82(9/10): 207–214. <ext-link xlink:type="simple" ext-link-type="doi" xlink:href="10.3406/linly.2013.13853">https://doi.org/10.3406/linly.2013.13853</ext-link></mixed-citation></ref></ref-list></tp:taxon-treatment>
